# Supplementary material for: A Phylogenetic Morphometric Investigation of Interspecific Relationships of Lyponia s. str. (Coleoptera, Lycidae) Based on Male Genitalia Shapes
Source: Insects. 2023 Dec 27;15(1):11. doi: 10.3390/insects15010011 (PMC10815970; doi:10.3390/insects15010011)
Supplement: Supplementary file 1 [file insects-15-00011-s001.zip]

Archive with 1 entries (1 files):
- insects-2758548-supplementary.pdf
